# Supplementary material for: Mapping and QTL Analysis of Early-Maturity Traits in Tetraploid Potato (Solanum tuberosum L.)
Source: Int J Mol Sci. 2018 Oct 8;19(10):3065. doi: 10.3390/ijms19103065 (PMC6213731; doi:10.3390/ijms19103065)
Supplement: Supplementary file 1 [file ijms-19-03065-s001.zip]

Archive with 11 entries (8 files):
- Supplementary Files/
- Supplementary Files/.DS_Store
- __MACOSX/
- __MACOSX/Supplementary Files/
- __MACOSX/Supplementary Files/._.DS_Store
- Supplementary Files/Table S2. .txt
- __MACOSX/Supplementary Files/._Table S2. .txt
- Supplementary Files/Table S1 .docx
- __MACOSX/Supplementary Files/._Table S1 .docx
- Supplementary Files/Table S3 .docx
- __MACOSX/Supplementary Files/._Table S3 .docx
