# Supplementary material for: Mapping and QTL Analysis of Early-Maturity Traits in Tetraploid Potato (Solanum tuberosum L.)
Source: Int J Mol Sci. 2018 Oct 8;19(10):3065. doi: 10.3390/ijms19103065 (PMC6213731; doi:10.3390/ijms19103065)
Supplement: Supplementary file 1 [file ijms-19-03065-s001.zip › Supplementary Files/Table S2. .txt]

221 50
SCAR5-8 1 
1 0 0 0 0 0 0 0 0 0 1 0 0 0 0 0 1 0 0 0 0 1 0 1 1 0 1 0 0 0 0 1 1 0 0 0 0 0 0 0 0 0 1 0 0 0 0 0 0 1 0 0 0 0 0 1 0 0 0 1 0 1 0 0 1 1 0 1 0 1 1 1 1 0 0 0 0 0 0 1 0 1 0 1 0 0 1 1 1 1 1 1 0 1 0 1 1 1 1 0 1 1 1 1 1 0 1 1 0 1 0 0 0 0 0 0 0 0 1 1 1 0 0 0 0 0 0 0 1 1 1 1 1 1 1 0 1 0 0 0 1 1 1 0 1 1 0 0 0 1 1 1 0 1 0 1 1 1 1 1 1 0 1 1 1 0 0 0 0 1 0 1 0 0 1 0 0 1 0 1 1 0 0 1 1 0 1 1 0 1 1 0 0 0 1 1 1 0 1 1 1 1 0 0 1 0 0 0 0 0 1 1 1 0 0 1 0 1 1 1 1 0 1
SCAR5-5 1
1 0 0 0 0 0 0 0 0 0 1 0 0 0 0 0 1 0 0 0 0 1 0 1 1 0 1 0 0 0 0 1 1 0 0 0 0 0 0 0 0 0 1 0 0 0 0 0 0 1 0 0 0 0 0 1 0 0 0 1 0 1 0 0 1 1 0 1 0 1 1 1 1 0 0 0 0 0 0 1 0 1 0 1 0 0 1 1 1 1 1 1 0 1 0 1 1 1 1 0 1 1 1 1 1 0 1 1 0 1 0 0 0 0 0 0 0 0 1 1 1 0 0 0 0 0 0 0 1 1 1 1 1 1 1 0 1 0 0 0 1 1 1 0 1 1 0 0 0 1 1 1 0 1 0 1 1 1 1 1 1 0 1 1 1 0 0 0 0 1 0 1 0 0 1 0 0 1 0 1 1 0 0 1 1 0 1 1 0 1 1 0 0 0 1 1 1 0 1 1 1 1 0 0 1 0 0 0 0 0 1 1 1 0 0 1 0 1 1 1 1 0 1
CAPS5-3-2 1
1 0 0 0 0 0 0 0 0 0 1 0 0 0 0 0 1 0 0 0 0 1 0 1 1 0 1 0 0 0 0 1 1 0 0 0 0 0 0 0 0 0 1 0 0 0 0 0 0 1 0 0 0 0 0 1 0 0 0 1 0 1 0 0 1 1 0 1 0 1 1 1 1 0 0 0 0 0 0 1 0 1 0 1 0 0 1 1 1 1 1 1 0 1 0 1 1 1 1 0 1 1 1 1 1 0 1 1 0 1 0 0 0 0 0 0 0 0 1 1 1 0 0 0 0 0 0 0 1 1 1 1 1 1 1 0 1 0 0 0 1 1 1 0 1 1 0 0 0 1 1 1 0 1 0 1 1 1 1 1 1 0 1 1 1 0 0 0 0 1 0 1 0 0 1 0 0 1 0 1 1 0 0 1 1 0 1 1 0 1 1 0 0 0 1 1 1 0 1 1 1 1 0 0 1 0 0 0 0 0 1 1 1 0 0 1 0 1 1 1 1 0 1
CAPS5-24 1
1 0 0 0 0 0 0 0 0 0 1 0 0 0 0 0 1 0 0 0 0 1 0 1 1 0 1 0 0 0 0 1 1 0 0 0 0 0 0 0 0 0 1 0 0 0 0 0 0 1 0 0 0 0 0 1 0 0 0 1 0 1 0 0 1 1 0 1 0 1 1 1 1 0 0 0 0 0 0 1 0 1 0 1 0 0 1 1 1 1 1 1 0 1 0 1 1 1 1 0 1 1 1 1 1 0 1 1 0 1 0 0 0 0 0 0 0 0 1 1 1 0 0 0 0 0 0 0 1 1 1 1 1 1 1 0 1 0 0 0 1 1 1 0 1 1 0 0 0 1 1 1 0 1 0 1 1 1 1 1 1 0 1 1 1 0 0 0 0 1 0 1 0 0 1 0 0 1 0 1 1 0 0 1 1 0 1 1 0 1 1 0 0 0 1 1 1 0 1 1 1 1 0 0 1 0 0 0 0 0 1 1 1 0 0 1 0 1 1 1 1 0 1
CAPS5-21-2 1
1 0 0 0 0 0 0 0 0 0 1 0 0 0 0 0 1 0 0 0 0 1 0 1 1 0 1 0 0 0 0 1 1 0 0 0 0 0 0 0 0 0 1 0 0 0 0 0 0 1 0 0 0 0 0 1 0 0 0 1 0 1 0 0 1 1 0 1 0 1 1 1 1 0 0 0 0 0 0 1 0 1 0 1 0 0 1 1 1 1 1 1 0 1 0 1 1 1 1 0 1 1 1 1 1 0 1 1 0 1 0 0 0 0 0 0 0 0 1 1 1 0 0 0 0 0 0 0 1 1 1 1 1 1 1 0 1 0 0 0 1 1 1 0 1 1 0 0 0 1 1 1 0 1 0 1 1 1 1 1 1 0 1 1 1 0 0 0 0 1 0 1 0 0 1 0 0 1 0 1 1 0 0 1 1 0 1 1 0 1 1 0 0 0 1 1 1 0 1 1 1 1 0 0 1 0 0 0 0 0 1 1 1 0 0 1 0 1 1 1 1 0 1
SCAR5-18 1 
1 0 0 1 0 0 1 1 0 1 1 1 0 0 0 1 0 1 0 1 1 1 0 0 1 1 1 0 1 0 1 1 0 0 1 1 1 1 1 1 0 1 0 1 1 0 0 0 1 0 0 0 9 0 1 0 0 0 1 1 1 0 0 1 1 0 0 0 1 0 0 0 0 1 0 1 1 1 1 0 0 1 0 0 0 0 1 1 0 1 1 1 0 0 0 1 0 1 0 0 0 1 1 0 0 0 1 0 1 1 1 0 0 1 0 1 0 9 0 0 0 0 1 9 1 0 0 0 1 0 0 0 0 1 0 1 1 0 1 1 0 0 1 1 0 1 1 1 0 0 1 0 0 1 0 1 1 1 0 0 0 0 1 0 1 0 1 1 1 0 1 0 0 1 0 0 1 1 0 1 0 0 1 0 1 0 0 0 1 1 0 0 0 0 1 1 0 0 0 1 0 0 1 1 0 0 1 0 0 1 0 0 1 0 0 1 0 1 1 0 0 1 1
SCAR5-25 1 
1 0 0 1 0 0 1 0 0 1 1 1 0 0 0 1 0 1 0 1 1 1 0 0 1 1 1 0 1 0 1 1 0 0 1 1 1 1 1 1 0 1 0 0 1 0 0 0 1 0 0 0 0 0 1 0 0 0 1 1 1 0 0 1 1 0 0 0 1 0 0 0 0 1 0 1 1 1 1 0 1 1 0 1 0 1 1 1 0 0 1 1 0 0 0 1 0 1 0 0 0 1 1 0 0 0 1 0 1 1 1 0 0 1 0 1 0 0 0 0 0 0 1 0 1 0 0 0 1 0 0 0 0 1 0 1 1 0 1 1 0 0 1 1 0 0 1 1 0 0 1 0 0 1 0 1 1 1 0 0 0 0 1 0 1 0 1 1 1 0 1 0 0 1 0 0 1 1 0 1 0 0 1 0 1 0 0 0 1 1 0 0 0 0 1 1 0 0 0 1 1 0 1 1 0 0 1 0 0 1 0 0 1 0 0 1 0 1 0 0 0 1 1
CAPS5-16 1 
1 0 0 0 0 0 1 1 0 1 1 1 0 0 0 1 0 1 0 1 1 1 0 0 1 1 1 0 1 0 1 1 0 0 1 1 1 1 1 1 0 1 0 0 1 0 0 0 1 0 0 0 0 0 1 0 0 0 1 1 1 0 0 1 1 0 0 0 1 0 0 0 0 0 0 0 0 1 1 0 0 1 0 0 0 0 1 1 0 0 0 1 0 0 0 1 0 0 0 0 0 1 1 0 0 0 1 0 1 1 0 0 0 1 0 1 0 0 0 0 0 0 1 0 1 0 0 0 1 0 0 0 0 1 0 1 1 0 1 1 0 0 1 1 0 1 1 1 0 0 1 0 0 1 0 1 1 1 0 0 0 0 1 0 1 0 1 1 1 0 1 0 0 1 0 0 1 1 0 1 0 0 0 0 0 0 0 0 1 1 0 0 0 0 1 1 0 0 0 1 0 0 1 1 0 0 1 0 0 1 0 0 1 0 0 1 0 1 1 0 0 1 1
SSR115 1
1 0 1 1 1 1 0 1 1 1 0 1 1 0 1 0 1 1 0 1 0 0 1 1 0 1 0 1 1 1 0 0 0 1 1 1 1 1 1 0 1 0 1 1 1 1 1 0 0 1 1 1 0 0 0 0 1 1 1 0 0 0 0 0 0 1 1 1 1 0 0 1 1 0 0 1 1 1 1 1 1 0 1 0 1 0 0 0 0 0 0 0 0 0 0 0 0 0 1 1 1 0 0 0 0 1 0 0 1 0 1 0 0 1 0 0 1 1 0 1 1 1 1 1 0 0 0 0 0 1 1 0 0 1 0 1 0 0 0 1 0 1 0 0 0 0 0 1 0 1 0 0 1 0 0 0 0 0 1 1 1 1 0 1 1 0 0 1 0 0 0 0 1 0 0 0 1 0 1 0 1 0 1 0 0 0 0 0 0 0 0 1 0 1 0 0 1 1 0 1 0 1 1 1 0 1 0 0 1 1 1 0 1 0 0 0 1 0 1 1 1 0 0
S_T006 1
1 0 0 0 0 0 0 0 0 0 1 0 0 0 1 0 1 0 0 1 0 1 0 1 1 0 1 0 0 0 0 0 1 0 0 0 0 0 0 0 0 0 1 0 0 0 0 0 1 1 0 0 0 0 1 1 0 0 0 1 1 1 0 1 1 1 0 1 1 1 1 1 1 1 1 1 1 0 9 1 9 0 0 0 0 0 0 1 1 1 1 1 0 1 0 1 1 0 1 0 1 1 1 0 1 0 1 1 0 1 0 0 0 0 0 0 0 0 1 1 1 0 0 1 0 0 0 0 1 1 0 1 1 1 1 0 0 0 0 0 1 1 1 0 0 0 0 0 0 0 0 0 0 1 0 1 1 1 1 1 1 0 1 1 0 0 0 0 0 0 0 1 0 0 0 0 0 1 0 1 1 0 0 1 1 0 0 1 1 0 1 0 0 0 1 1 1 0 1 1 1 1 0 0 1 0 0 0 0 0 1 1 1 0 0 1 0 1 1 1 1 0 1
SSR590 1
1 0 0 0 0 1 1 1 0 1 1 1 0 0 0 1 0 1 0 1 0 1 0 0 0 0 0 0 0 0 1 1 0 0 0 1 1 1 1 1 0 1 1 1 1 0 0 1 1 0 0 1 0 0 1 0 0 0 1 0 0 0 0 1 1 0 0 0 1 1 0 0 0 0 1 0 0 0 1 0 1 1 0 0 0 1 0 1 0 1 1 1 0 0 1 1 1 0 1 1 0 1 1 1 1 1 1 1 1 1 0 0 0 0 0 1 0 0 0 0 0 0 1 0 1 0 9 9 0 1 0 0 0 1 1 1 0 0 1 1 0 0 1 1 0 1 0 0 0 0 0 0 0 1 0 1 1 1 1 0 0 0 1 0 0 0 0 1 1 1 1 0 1 1 0 0 1 0 0 0 0 0 1 0 1 0 0 0 1 1 0 0 0 0 1 1 1 1 0 0 0 0 1 1 0 0 1 0 0 1 0 0 1 0 0 0 0 1 1 0 0 0 0
STG0021-1 1    
1 0 0 0 0 1 1 1 1 1 1 1 0 0 0 1 0 1 1 1 0 1 0 0 0 0 0 0 1 0 1 1 0 0 0 1 1 1 1 1 0 1 1 1 1 0 1 0 1 0 0 1 0 0 1 0 0 0 1 1 0 0 0 1 1 0 0 0 9 1 0 0 0 1 0 9 1 0 1 0 1 1 1 0 0 0 0 1 0 1 1 1 0 0 0 1 0 1 0 0 0 1 1 1 1 0 1 1 1 0 0 0 0 1 0 1 9 0 0 0 0 0 1 0 1 0 1 1 1 1 0 0 1 1 1 1 0 0 9 1 0 1 1 1 0 1 1 0 9 0 1 0 0 1 0 1 1 0 1 0 0 0 1 0 1 0 0 0 1 0 1 0 0 1 0 0 1 0 0 0 0 0 1 0 1 0 0 0 1 1 0 0 0 0 0 1 1 0 0 1 0 0 1 0 0 1 1 0 0 1 0 0 1 0 1 1 0 1 0 0 0 1 0
STG0021-2 1   
1 0 1 1 1 0 1 0 0 1 0 1 1 1 1 0 1 0 0 1 1 0 1 1 0 1 1 1 1 1 0 0 0 1 1 0 0 0 1 0 1 0 1 0 0 1 0 1 0 1 1 1 0 0 0 0 1 1 1 0 1 0 0 0 0 1 1 1 9 0 1 1 1 0 0 9 0 1 1 1 0 0 1 1 1 0 0 0 1 0 0 0 0 0 1 0 1 1 1 1 1 0 0 0 0 1 0 0 1 0 1 0 0 1 0 0 9 1 0 1 1 1 1 0 0 0 0 0 0 0 1 1 0 1 0 1 1 0 9 1 0 1 0 0 0 0 0 1 9 1 0 0 0 0 0 0 0 1 0 1 1 1 0 1 0 1 1 1 0 1 0 0 1 0 0 1 1 0 1 0 1 0 1 0 0 0 0 0 0 0 0 1 1 1 1 0 0 1 0 0 1 1 0 1 0 1 0 1 1 1 1 0 0 1 0 0 1 0 0 1 1 0 1
STI0006 1 
1 0 1 0 0 0 0 0 0 0 0 0 1 0 0 1 0 1 0 0 1 1 0 1 1 1 0 1 0 1 0 0 0 1 0 0 0 1 0 0 0 0 0 0 0 0 0 0 0 1 1 0 0 0 0 1 0 0 0 0 0 1 1 0 0 0 1 0 0 0 1 1 0 0 0 0 0 1 0 0 1 1 0 0 0 0 0 1 1 0 0 1 0 1 0 1 0 1 0 0 1 1 1 1 1 0 1 1 0 1 0 0 0 0 0 0 0 0 1 1 9 0 0 1 0 0 0 0 1 9 0 1 1 1 1 0 0 0 0 0 1 0 1 0 1 0 0 0 0 1 0 1 0 1 0 1 1 1 1 1 1 0 1 1 1 0 0 0 0 0 0 1 0 0 1 0 0 1 0 1 1 0 0 1 1 0 0 1 1 1 1 0 0 0 1 1 1 0 1 1 1 1 0 0 1 0 0 0 0 0 1 0 0 0 0 1 0 1 1 1 1 0 1
STI049-2 1
1 0 0 0 0 1 1 1 0 1 1 1 0 0 0 9 0 1 0 1 0 1 0 9 0 0 0 0 1 0 0 0 0 0 9 1 1 1 1 1 0 1 1 1 1 0 0 0 1 0 0 1 0 0 1 0 0 9 1 0 0 0 0 1 1 0 0 0 1 1 0 0 0 0 0 0 0 0 1 0 1 1 0 1 1 1 0 1 0 1 1 1 0 0 0 1 0 1 0 0 0 1 1 9 1 0 1 1 1 0 0 0 0 1 0 1 1 0 0 0 0 0 1 0 1 0 1 1 1 0 0 0 0 1 1 1 0 0 1 1 0 9 1 1 0 1 1 0 0 0 1 0 0 1 9 1 1 1 1 0 0 0 1 0 1 0 0 0 1 0 1 0 0 1 9 0 1 0 0 0 0 9 9 0 9 0 0 0 1 1 0 0 0 0 0 1 0 0 0 1 9 0 1 0 0 1 1 0 0 1 0 0 1 0 0 1 0 1 0 0 0 1 0
STI049-3 1
1 0 1 1 1 0 1 0 1 1 0 1 1 1 1 9 1 0 0 1 1 0 1 9 0 1 1 1 1 1 1 1 0 1 9 0 0 1 1 0 1 0 1 0 0 1 1 1 0 1 1 1 0 0 0 0 1 9 1 0 1 0 0 0 0 1 1 1 0 0 1 1 1 0 0 1 1 1 1 1 0 1 1 1 0 0 1 0 1 0 0 0 0 0 1 0 1 1 1 1 1 0 0 9 0 1 0 0 1 0 1 0 0 1 0 0 0 1 0 1 1 1 1 0 0 0 0 0 0 0 1 1 1 1 0 1 1 0 0 1 0 9 0 0 0 0 0 1 0 1 0 1 0 0 9 0 0 1 0 1 1 1 0 1 0 0 1 1 0 1 0 1 1 0 9 0 1 0 1 0 1 9 9 0 9 0 0 0 0 0 0 1 0 1 1 0 1 1 0 0 9 1 0 1 0 0 0 0 1 1 0 0 0 1 0 0 1 0 0 1 1 0 1
PM0611 1 
1 0 0 0 1 0 0 0 0 0 1 0 1 1 1 0 0 1 0 1 0 1 1 1 1 0 1 0 1 1 0 0 1 9 9 1 1 0 0 1 1 0 1 0 1 0 0 0 1 1 0 0 0 0 0 1 0 1 0 1 0 0 1 0 1 1 0 1 0 1 1 1 1 1 1 0 0 0 0 1 1 1 9 0 1 1 1 1 1 1 1 1 1 1 0 1 1 1 1 0 1 1 1 1 1 1 1 1 9 1 1 0 1 9 9 0 9 0 1 1 1 1 1 1 1 0 1 0 1 1 0 1 1 1 1 0 0 1 1 0 1 1 1 0 1 0 1 0 0 1 0 1 1 9 1 1 1 1 1 1 1 0 1 1 1 0 0 1 0 1 0 1 0 9 1 0 1 1 0 1 1 0 0 1 1 0 0 1 1 1 1 1 0 0 1 1 1 0 1 1 1 1 0 0 1 9 0 9 9 1 1 1 1 1 1 1 1 1 1 1 1 0 1
PM1000 1 
1 1 0 1 0 0 0 0 9 1 1 0 0 0 1 0 1 1 0 0 1 1 1 9 1 1 1 0 1 1 9 9 1 0 0 1 1 0 0 1 0 0 0 1 0 1 0 0 1 1 1 0 0 1 0 1 1 1 0 1 0 1 1 0 1 1 1 1 1 1 1 1 1 1 0 1 1 0 0 1 0 1 1 1 1 0 1 1 1 0 1 1 1 1 1 1 1 9 1 1 1 1 1 1 1 1 1 1 0 1 0 1 1 9 0 1 0 0 1 1 1 0 1 0 1 0 9 9 1 1 1 1 1 1 1 1 1 1 0 0 1 0 1 1 1 1 1 0 1 1 1 1 9 1 0 1 1 1 1 1 1 9 1 1 1 1 0 9 0 1 1 1 1 0 1 0 1 1 1 1 1 0 0 1 1 9 9 9 1 1 1 0 0 0 1 1 1 1 1 0 1 1 0 0 1 1 1 9 9 1 1 1 1 1 1 1 0 1 1 1 9 1 1
PM0563 1 
1 0 1 1 1 1 1 1 1 1 1 1 1 1 1 1 1 1 0 1 1 1 1 1 1 1 1 1 1 1 1 1 1 1 1 1 1 1 1 1 1 1 1 1 1 1 1 1 1 1 1 1 0 0 1 1 1 1 1 1 1 1 0 1 1 1 1 1 1 1 1 1 1 1 0 1 1 1 1 1 1 1 1 1 1 1 1 1 1 9 1 1 1 1 0 1 9 1 1 1 1 1 1 1 1 1 1 1 1 1 1 0 0 1 0 1 1 1 1 1 1 1 1 1 1 0 1 1 1 1 1 1 1 1 1 1 1 1 1 1 1 1 1 1 1 1 1 9 0 1 1 1 1 1 0 1 1 1 1 1 1 1 1 1 1 0 1 1 1 1 1 1 1 1 1 0 1 1 1 1 1 0 1 1 1 9 0 1 1 1 1 1 0 1 1 1 1 1 1 1 1 1 9 1 1 1 1 0 1 1 1 1 1 1 0 1 1 1 1 1 1 1 1
PM0263 1 
1 0 1 0 1 0 0 0 1 0 1 0 0 0 1 1 0 0 0 0 0 1 0 1 1 0 1 0 0 0 1 1 1 0 0 0 0 0 0 0 0 0 0 1 0 0 0 0 1 1 0 0 0 0 0 1 0 0 0 1 0 1 1 0 1 1 0 1 9 1 1 1 1 1 0 0 0 0 0 1 1 0 0 0 0 1 1 1 1 9 1 1 1 1 0 0 1 1 1 0 1 1 1 0 0 0 1 1 0 1 0 0 0 1 0 1 0 0 1 1 0 1 0 1 0 0 1 1 0 1 0 0 1 1 1 0 0 0 0 0 1 0 1 0 1 0 0 1 1 1 0 1 0 1 0 1 1 0 1 1 1 0 1 1 9 1 0 1 0 1 0 1 0 0 1 0 1 1 0 1 1 1 0 1 1 0 1 1 1 0 1 0 0 0 1 1 1 0 1 1 0 1 0 1 1 1 0 1 0 0 1 1 1 0 1 1 1 1 0 1 1 0 1
STM5148 1
1 0 0 9 1 1 1 9 9 9 1 0 0 0 1 0 1 0 0 1 1 1 0 1 1 1 0 0 0 1 9 9 1 0 0 0 0 9 0 0 0 0 0 1 1 9 0 0 1 1 0 9 1 9 0 1 0 9 1 1 0 1 0 9 1 1 0 9 0 1 9 1 1 1 0 9 0 9 1 1 1 9 0 1 0 1 0 1 1 9 1 1 0 1 1 0 1 9 9 0 1 1 9 1 1 0 1 1 0 1 1 0 0 0 0 1 9 9 1 1 1 1 0 1 0 0 9 1 1 1 0 1 1 1 1 0 0 0 0 0 1 0 1 0 1 0 0 0 0 1 0 1 9 1 0 1 1 0 1 1 1 0 1 1 1 0 0 1 0 1 0 1 1 1 9 0 0 1 0 1 0 0 9 1 1 0 0 1 1 0 1 0 0 0 1 1 1 9 1 1 1 1 1 1 1 0 0 0 0 0 1 1 1 0 0 1 1 1 1 1 1 0 1
PM0333-2 1
1 0 1 1 1 1 1 0 1 1 1 0 1 1 9 1 1 1 1 1 1 1 1 1 1 1 1 1 0 1 1 1 1 1 0 1 1 1 1 1 1 1 1 1 1 9 1 1 1 0 1 1 1 1 1 1 1 1 1 1 1 1 1 1 1 1 1 1 1 1 1 1 1 1 1 1 1 1 1 1 1 1 1 1 0 0 0 1 1 1 1 1 0 0 9 1 1 1 1 1 1 1 1 0 1 1 1 1 1 1 1 0 1 1 1 1 1 0 1 1 1 1 1 1 0 1 9 1 0 1 0 1 1 1 1 0 1 0 1 1 1 1 1 1 0 9 1 1 1 1 9 1 1 1 1 1 0 1 1 1 1 1 1 1 1 1 1 1 1 1 1 1 1 1 1 1 1 1 1 0 1 1 1 0 1 1 1 1 1 1 1 1 0 1 1 1 0 0 1 0 1 1 1 1 9 1 1 1 1 1 9 1 9 1 0 1 0 1 1 1 1 1 1
PM0333-3 1 
1 1 1 1 1 0 1 1 0 1 0 1 1 1 9 1 0 0 0 1 0 0 1 1 1 1 1 0 1 1 1 1 0 0 1 1 1 1 1 1 0 1 1 0 1 9 0 1 1 1 1 0 0 1 1 1 0 0 1 1 1 1 1 1 1 0 1 1 1 1 0 1 1 1 1 1 1 1 1 1 1 1 1 0 1 1 1 1 0 0 1 1 1 1 9 1 0 1 1 1 1 1 1 1 1 1 1 1 1 1 1 1 1 1 1 1 1 1 1 0 1 1 1 1 1 1 0 1 1 0 1 1 1 1 1 1 0 1 1 0 0 1 1 1 1 9 1 1 1 1 9 1 1 0 1 1 1 0 1 1 1 1 0 1 1 1 1 1 1 0 0 1 1 0 0 1 0 1 1 1 1 0 1 1 1 1 1 1 1 0 1 1 1 1 0 1 1 1 1 1 1 1 1 1 9 1 1 1 0 1 9 0 9 1 1 0 1 1 1 1 1 1 1
SSR5-36-1 1 
1 0 1 1 1 1 1 1 1 1 1 1 1 1 0 1 1 1 1 1 1 1 1 1 1 9 0 1 1 1 1 1 1 1 1 1 1 1 1 1 1 1 1 1 1 0 1 1 0 0 1 1 9 1 1 1 1 1 0 1 9 1 1 1 1 1 1 1 1 1 0 1 1 9 1 1 9 1 1 1 1 1 0 1 0 0 9 1 0 1 9 1 0 0 9 1 1 0 9 0 9 1 1 0 1 1 0 1 1 1 1 0 9 1 1 1 1 1 1 1 1 1 1 1 0 1 0 1 1 0 0 1 1 1 1 9 0 1 0 0 0 1 1 9 0 1 1 0 1 1 1 1 1 0 1 1 0 1 1 1 0 1 1 1 1 1 1 1 1 1 1 1 0 1 0 1 1 1 1 0 9 1 1 0 1 0 1 9 1 0 1 1 1 1 9 1 0 1 1 9 9 1 1 1 9 9 1 1 1 1 9 0 1 1 1 1 1 1 9 1 9 1 1
SSR5-36-2 1 
1 0 1 1 1 1 0 1 0 0 1 0 1 1 0 0 1 1 1 1 1 1 0 0 1 9 1 1 1 1 0 0 1 1 1 0 1 1 1 1 0 1 1 1 0 0 1 1 1 0 1 1 9 1 1 1 1 1 1 0 9 1 0 1 1 1 1 1 1 0 1 0 1 9 1 0 9 1 1 1 1 0 1 0 0 0 9 1 1 1 9 1 1 1 9 1 1 1 9 1 9 1 0 1 1 0 1 1 1 1 1 0 9 1 1 1 1 1 1 1 0 1 1 1 0 1 1 1 1 1 0 0 1 1 0 9 1 1 0 1 1 1 1 9 0 0 1 1 0 1 0 1 1 1 0 1 0 1 0 0 1 1 1 0 1 1 0 1 1 1 1 1 1 1 1 1 1 1 0 1 9 1 1 1 1 1 1 9 1 1 1 1 0 0 9 0 0 1 1 9 9 1 0 0 9 9 1 1 1 1 9 1 0 1 0 1 1 1 9 1 9 0 1
SSR5-38-1 1
1 0 1 1 0 0 0 0 0 0 1 0 0 0 0 0 0 0 1 0 0 0 0 0 0 9 1 0 0 1 0 0 0 0 0 0 0 0 0 0 0 0 1 0 0 0 0 0 1 0 0 1 9 1 9 1 1 1 1 1 9 0 0 0 0 0 0 0 0 0 1 0 0 9 1 0 0 0 0 0 0 0 1 0 0 0 9 0 1 0 1 0 0 0 9 9 0 1 9 1 9 0 0 0 0 0 9 0 0 0 1 0 9 0 9 0 0 0 1 1 1 0 0 0 0 1 1 0 0 1 0 0 1 1 0 9 1 0 0 1 1 0 0 9 0 0 1 1 0 1 0 1 1 1 0 0 0 0 0 0 1 0 0 0 1 0 1 1 1 0 1 0 1 0 1 0 1 1 0 0 9 0 0 1 1 1 0 0 0 9 0 0 0 0 9 1 0 0 0 9 9 0 0 0 9 9 9 1 0 0 0 1 0 0 0 0 0 1 0 0 0 0 0
SSR5-38-2 1
1 0 0 0 1 0 1 0 0 0 0 1 1 1 0 0 0 0 0 0 1 0 1 0 1 9 0 0 1 0 1 1 0 0 1 1 1 1 0 0 0 1 0 0 1 0 0 1 0 0 1 0 9 0 9 0 0 0 0 0 9 1 1 0 0 1 1 1 1 0 0 0 1 9 0 0 1 1 1 1 1 1 0 1 0 0 9 1 0 0 0 1 0 0 9 9 1 0 9 0 9 1 1 0 1 1 9 1 1 1 0 0 9 1 9 1 1 1 0 0 0 0 1 1 0 0 0 0 1 0 0 1 0 0 0 9 0 1 0 0 0 1 1 9 0 0 0 0 0 1 0 0 0 0 0 1 0 0 1 1 0 1 0 0 0 1 0 0 0 1 0 1 0 0 0 0 0 0 1 0 9 0 0 0 0 0 1 0 1 9 0 1 1 0 9 0 0 1 0 9 9 0 0 0 9 9 9 0 0 1 0 0 0 0 0 0 1 0 0 0 0 1 1
SSR5-40-1 1
1 1 1 1 1 0 1 1 9 0 1 1 1 0 1 1 1 0 1 0 1 1 0 0 1 9 1 0 9 1 1 1 9 0 0 0 1 0 0 1 9 1 1 9 1 1 9 1 1 1 0 1 0 1 9 1 1 1 9 1 9 1 9 9 9 9 1 9 9 0 1 1 9 9 1 1 1 1 1 1 1 0 1 0 1 1 9 1 1 0 1 0 0 1 0 1 1 1 9 1 9 1 1 0 0 1 9 1 0 1 1 1 9 1 1 1 1 1 1 1 1 1 1 1 1 1 1 9 0 9 1 0 1 1 0 9 9 0 9 1 1 1 1 9 1 0 1 1 1 1 0 0 1 1 0 1 1 9 0 0 1 1 1 1 1 1 1 1 0 0 1 1 1 1 1 0 1 1 1 0 0 1 1 1 1 1 1 1 1 1 0 1 1 1 0 1 1 1 1 1 9 0 0 1 1 0 1 1 1 1 1 1 0 1 0 1 1 1 9 9 1 1 1
SSR5-40-2 1
1 0 0 0 0 0 0 0 9 0 0 0 0 0 0 0 0 0 0 0 0 0 0 0 0 9 0 0 9 0 0 0 9 0 0 0 1 0 0 0 9 0 0 9 0 0 9 0 0 0 0 0 0 0 9 0 1 0 9 0 9 0 9 9 9 9 0 9 9 0 0 0 9 9 0 0 0 0 0 0 0 0 0 0 0 0 9 0 0 0 0 0 0 0 1 0 0 0 9 0 9 0 0 0 0 0 9 0 0 0 0 0 9 0 0 0 0 0 0 0 0 1 0 0 1 1 0 9 1 9 1 1 1 1 0 9 9 1 9 1 0 1 1 9 1 1 1 1 1 1 1 1 1 1 1 1 1 9 1 1 1 1 1 1 0 1 1 1 1 1 0 0 1 0 0 0 0 0 0 0 1 0 0 0 0 0 0 0 0 0 0 0 0 0 0 0 0 0 0 0 9 1 0 0 0 0 0 0 0 0 0 0 0 0 0 0 0 0 9 9 0 0 0
SSR5-40-3 1
1 1 1 1 1 0 1 1 9 0 1 1 1 0 1 1 1 0 1 0 1 1 0 0 1 9 1 0 9 1 1 1 9 0 0 0 1 0 0 1 9 1 1 9 1 1 0 1 1 0 0 1 0 1 9 1 0 1 9 1 9 1 9 9 9 9 1 9 9 0 1 1 9 9 1 1 1 1 1 1 1 0 1 0 1 1 9 1 1 0 1 0 0 1 0 1 1 1 9 1 9 1 1 0 0 1 9 0 0 1 1 1 9 1 1 1 1 1 1 1 1 1 1 1 1 1 1 9 0 9 0 0 1 1 0 9 9 1 9 1 1 1 1 9 1 0 1 1 1 1 0 0 1 1 1 1 1 9 0 0 1 1 1 1 1 1 0 1 0 0 1 1 1 1 1 1 1 1 0 0 0 1 1 1 1 1 1 1 1 1 0 1 1 1 1 1 1 0 0 1 9 1 1 1 1 1 1 1 0 0 1 1 0 1 0 1 0 1 9 9 1 1 1
SSR5-9 1
1 0 1 1 1 1 1 1 0 1 1 9 0 0 1 1 1 0 0 0 0 1 0 1 0 1 1 1 1 0 0 0 0 0 0 0 1 0 1 0 1 1 0 1 1 0 1 1 1 0 0 1 1 1 1 0 0 0 0 0 1 1 1 0 1 0 0 1 0 1 0 0 0 1 1 0 0 0 0 0 1 0 0 0 0 0 0 1 0 0 9 0 0 1 1 0 0 0 1 1 1 1 0 1 1 1 1 0 1 1 1 0 0 1 1 0 0 1 1 1 1 1 0 0 0 0 0 1 1 1 0 0 0 1 1 1 0 0 1 1 1 1 1 9 0 1 1 0 1 0 1 0 0 0 1 1 1 0 1 1 1 1 1 1 1 0 1 0 0 1 0 1 1 1 1 1 0 0 1 1 1 0 0 1 0 1 0 1 0 1 1 1 1 0 9 1 1 1 1 1 9 0 0 0 0 0 1 1 1 1 0 0 9 0 0 1 1 1 9 1 0 0 0
PM0333-1 1
1 0 1 1 0 1 1 0 1 1 1 0 0 0 9 0 1 1 1 1 1 1 1 1 1 0 1 1 0 1 1 1 1 1 0 1 1 0 1 1 1 1 1 1 1 9 1 1 1 0 1 1 1 1 1 1 1 1 1 1 1 1 1 1 1 1 1 0 1 1 1 0 0 1 1 1 1 1 1 1 1 1 1 1 0 0 0 1 1 1 1 1 0 0 9 0 1 0 1 1 0 1 1 0 0 1 1 1 0 0 1 0 1 1 1 1 1 0 1 1 1 1 1 1 0 1 1 1 0 1 0 0 1 1 1 1 1 0 0 1 1 0 1 1 0 9 1 1 1 1 9 1 1 1 1 0 0 1 1 1 1 0 1 1 1 0 0 1 1 1 1 1 1 1 1 1 1 1 0 0 1 1 1 0 1 1 1 1 0 1 1 0 0 1 1 1 0 0 1 0 0 1 1 1 9 1 1 1 1 1 9 1 9 1 0 1 0 0 0 1 1 1 1
SSR5-54-3 1
1 0 1 1 1 1 0 1 1 1 1 1 1 1 1 1 1 1 0 1 0 0 1 1 1 1 0 9 1 1 9 1 9 0 9 1 1 1 1 1 1 1 1 1 1 9 1 0 1 0 0 1 0 0 0 0 0 1 1 0 0 0 0 9 9 1 9 1 1 9 1 9 1 1 1 0 1 9 1 1 1 0 1 0 0 0 0 0 0 1 1 1 0 1 1 0 9 1 0 1 1 0 0 0 9 1 0 0 1 1 1 0 0 1 9 0 1 1 0 9 1 1 1 1 1 0 0 0 0 1 0 0 0 9 1 1 0 9 1 1 9 1 0 0 0 0 9 9 0 1 9 0 0 1 1 0 0 0 1 1 1 1 1 1 1 9 0 1 1 1 1 0 1 0 0 1 1 0 1 1 1 9 1 0 1 1 1 1 1 0 0 9 0 1 0 1 1 1 0 1 0 1 1 1 1 1 0 0 1 1 1 1 1 0 0 0 1 0 0 1 1 1 0
SSR5-82 1
1 0 1 0 1 0 1 1 1 1 1 9 1 1 1 1 1 1 1 1 1 1 1 1 0 1 1 9 1 1 0 0 0 1 9 1 1 0 1 0 1 0 0 1 1 0 0 1 1 1 0 1 0 0 1 0 0 1 0 1 0 1 0 0 1 0 9 1 0 0 0 0 0 1 1 1 9 0 9 1 0 1 1 1 1 0 1 1 1 0 9 0 1 1 1 1 9 9 9 1 1 0 1 1 0 0 1 1 0 1 0 1 1 1 0 1 0 0 0 9 1 1 1 0 0 0 1 0 1 0 1 1 1 0 0 1 1 1 1 1 0 9 1 0 1 0 1 0 0 0 9 0 0 1 1 1 1 1 1 1 1 1 0 0 1 1 0 1 1 9 9 0 1 0 1 0 1 1 1 1 0 9 0 1 1 1 1 0 0 1 1 1 0 1 1 1 1 1 0 1 1 0 1 1 0 1 1 0 0 1 1 1 1 1 1 1 1 1 1 1 1 1 0
SSR5-55-1 1
1 1 1 1 1 1 1 1 1 1 1 1 1 1 1 1 1 1 9 1 0 0 1 1 1 1 1 1 1 1 1 1 1 0 9 1 1 1 1 1 1 1 1 1 1 9 1 1 1 1 0 1 1 1 1 0 0 1 1 0 0 0 1 0 1 1 9 1 1 9 1 0 0 1 1 0 0 9 1 1 1 0 1 0 0 0 1 1 1 1 0 1 0 9 1 1 9 1 1 1 1 9 0 0 1 1 0 0 1 1 1 1 1 1 0 0 1 1 0 1 1 1 1 1 9 1 1 1 1 1 0 0 1 9 0 1 1 0 1 1 9 9 0 0 0 1 0 1 1 1 9 1 1 1 1 1 1 0 1 1 0 1 1 1 1 1 0 1 1 1 1 1 1 1 0 1 1 1 1 1 9 9 1 1 1 1 1 1 9 0 1 9 1 1 0 1 1 1 0 1 0 1 1 1 1 1 0 0 1 1 1 0 1 1 1 1 0 1 0 1 1 1 0
SSR5-55-2 1
1 0 0 1 0 0 1 0 0 1 0 1 1 0 1 0 0 1 9 1 1 1 0 0 1 1 0 0 1 1 1 0 1 0 9 1 0 0 0 1 1 0 0 1 1 9 0 0 0 0 1 1 0 0 1 1 1 1 1 0 1 1 1 1 1 0 9 0 1 9 0 1 1 1 0 1 1 9 1 0 1 0 1 1 0 1 0 0 1 0 1 0 1 9 0 0 9 0 0 0 0 9 1 1 0 1 1 0 0 1 0 1 0 1 0 1 0 0 1 1 0 0 1 1 9 0 0 0 1 0 1 1 0 9 0 1 1 0 0 0 9 9 1 1 1 0 0 1 1 0 9 1 1 0 0 0 0 0 0 0 0 0 0 0 0 0 1 1 1 0 1 0 0 0 0 0 1 1 1 1 9 9 0 0 0 0 0 0 9 1 1 9 0 0 1 0 0 0 1 0 1 0 1 0 1 0 1 1 0 0 0 0 0 1 0 1 1 0 1 0 0 1 1
SSR5-85-1 1
1 1 1 1 1 1 1 1 0 1 1 1 0 0 0 1 1 1 1 1 1 1 0 1 1 1 1 0 1 1 1 1 0 1 9 1 1 1 1 9 1 1 1 1 1 9 1 1 1 1 1 1 1 1 9 0 0 1 1 1 1 0 1 1 1 1 0 1 1 9 1 1 1 1 1 1 1 9 1 1 1 1 0 1 0 1 1 1 1 1 1 1 0 1 1 1 0 1 1 9 1 1 1 1 1 1 1 1 1 1 1 0 1 1 1 1 1 1 0 1 1 1 1 1 1 1 1 1 1 1 0 0 1 0 1 1 1 0 1 1 9 1 1 1 0 1 0 1 1 1 0 1 1 1 1 1 1 1 1 1 0 1 1 1 1 0 1 1 1 1 1 1 0 1 1 1 1 1 1 1 0 0 1 1 1 1 1 1 0 1 1 0 1 1 1 1 1 1 1 1 1 1 1 1 9 1 1 0 0 0 0 1 1 1 0 1 1 1 1 1 1 0 1
SSR5-85-2 1
1 1 0 1 0 0 0 0 0 1 1 0 1 1 1 0 1 1 0 1 1 1 1 1 1 1 1 0 1 1 1 1 0 1 9 1 1 1 1 9 1 0 1 1 0 9 0 1 1 1 1 1 0 1 9 1 1 1 0 1 0 1 1 1 1 1 0 1 0 9 1 1 1 1 1 1 1 9 0 1 1 1 1 1 1 0 1 1 1 1 1 1 1 1 1 1 0 1 1 9 1 1 1 1 1 1 1 1 0 1 0 1 1 1 1 1 0 0 1 1 1 0 1 1 1 1 1 1 1 1 1 1 1 0 1 1 1 1 0 0 9 1 1 1 1 1 1 1 1 1 0 1 1 1 1 1 1 1 1 1 1 0 1 1 1 1 1 1 1 1 1 1 1 1 1 0 1 1 1 1 1 0 1 1 1 1 1 1 0 1 1 0 0 0 1 1 1 1 1 1 1 1 0 1 9 1 1 1 1 1 1 1 0 1 1 1 1 1 1 1 1 1 1
SSR5-85-4 1
1 1 1 1 1 1 1 1 1 0 1 0 1 1 1 1 1 1 1 1 1 1 1 1 0 1 1 0 1 1 1 1 0 1 9 1 1 1 1 9 1 1 1 1 1 9 1 1 1 1 1 0 1 1 9 1 1 1 1 1 1 1 1 0 1 1 0 1 1 9 1 1 1 1 1 1 0 9 1 1 1 1 1 1 1 1 1 1 1 1 1 1 1 0 1 1 0 0 1 9 1 1 1 1 1 0 1 1 1 1 1 1 1 0 1 1 0 0 1 1 1 1 1 0 1 0 1 1 1 1 1 1 1 0 0 0 1 1 1 1 9 1 0 1 1 1 1 0 1 1 0 1 0 1 1 1 1 0 0 1 1 1 0 1 1 0 1 0 0 1 1 1 1 1 1 1 1 1 1 1 1 0 1 1 1 1 1 1 0 1 1 0 1 1 1 1 1 1 1 1 1 1 0 1 9 0 1 1 1 1 1 1 1 1 1 1 1 1 1 1 1 0 1
SSR5-89-1 1
1 1 1 1 1 1 1 1 1 1 1 0 1 1 1 1 1 0 1 1 1 1 1 1 1 1 0 9 1 1 0 1 0 1 1 1 1 0 0 1 1 1 1 1 1 1 1 1 1 1 1 1 1 1 1 1 1 1 1 1 1 1 1 1 0 1 9 1 1 0 1 0 1 1 1 1 1 0 1 1 1 1 1 1 1 1 1 1 0 1 1 1 1 1 1 1 1 1 1 0 0 0 0 0 1 1 1 1 1 0 1 1 1 1 1 1 1 1 1 1 1 1 0 1 0 0 0 1 0 1 1 1 1 9 1 0 0 1 1 1 9 0 1 0 1 1 0 0 1 1 9 1 0 1 1 1 1 1 1 1 0 1 0 1 1 0 1 0 1 1 1 1 1 1 1 0 1 1 1 1 0 0 0 0 0 0 1 1 0 1 1 0 1 1 1 1 1 1 1 1 1 1 1 1 0 0 1 0 0 1 1 0 1 1 1 0 0 1 1 0 0 1 1
SSR5-89-2 1
1 0 1 1 1 1 0 1 1 1 0 1 1 0 1 0 0 1 0 0 0 0 1 1 0 1 0 9 1 1 0 0 0 1 1 1 1 1 1 1 1 0 1 1 1 1 1 0 0 1 1 1 0 0 0 0 1 1 1 0 0 0 1 0 0 1 9 1 1 1 0 1 1 0 1 1 1 0 1 1 1 0 1 0 1 0 0 0 0 0 0 1 0 0 0 0 1 1 1 0 1 0 0 0 0 1 0 0 1 0 1 0 0 1 0 0 1 1 0 1 1 1 1 1 0 0 1 0 0 1 1 0 0 9 0 1 0 0 0 1 9 1 0 0 1 0 1 1 0 1 9 0 1 0 0 0 0 0 1 1 1 1 0 1 1 1 0 1 0 0 0 0 1 0 1 1 1 1 1 1 1 1 1 1 0 0 0 0 1 1 0 1 0 1 1 0 1 1 0 1 0 1 1 1 1 1 0 1 1 1 1 1 1 0 1 1 0 1 0 1 1 1 1
SSR5-94-1 1
1 1 1 1 1 1 1 1 1 1 1 1 1 9 1 1 1 1 1 1 1 1 1 1 0 1 0 9 1 1 0 1 1 1 1 1 1 1 1 1 1 1 1 1 1 9 1 1 1 1 1 1 1 1 1 1 1 1 1 1 1 1 1 1 0 1 9 1 1 9 1 1 1 1 1 1 1 9 1 1 1 1 1 1 1 1 1 1 1 1 1 0 1 1 1 1 9 1 1 1 1 0 0 1 1 1 1 1 1 0 1 1 1 1 1 1 1 1 1 1 1 1 1 1 1 0 1 1 0 1 1 1 1 9 1 1 0 1 1 1 9 9 1 0 1 1 1 1 1 1 9 1 0 1 1 1 1 1 1 1 1 1 0 1 1 0 9 1 1 0 1 1 1 1 1 1 1 0 1 1 1 9 1 1 1 1 1 1 1 1 1 9 1 1 0 1 1 1 1 1 0 1 1 1 9 1 1 0 1 9 1 1 1 1 1 1 1 1 1 1 1 1 0
SSR5-94-2 1
1 1 1 1 1 1 1 1 1 1 1 1 1 9 1 1 1 1 1 1 1 1 1 1 1 1 1 9 1 1 0 1 0 1 1 1 1 1 1 1 1 1 1 1 1 9 1 1 1 1 1 1 1 1 1 1 1 1 1 1 1 1 0 1 1 1 9 1 1 9 1 1 1 1 1 1 1 9 1 1 1 1 1 1 1 1 1 1 1 1 1 1 1 1 1 1 9 1 1 1 1 1 1 1 1 1 1 1 1 1 1 1 1 1 1 1 1 1 0 1 1 1 1 1 1 1 1 1 1 1 1 1 1 9 1 1 1 1 1 1 9 9 1 1 1 1 1 1 1 1 9 1 1 1 1 1 1 1 1 1 0 1 1 1 1 0 9 1 1 1 1 1 1 1 1 1 1 1 1 1 1 9 1 1 1 1 1 1 1 1 1 9 1 1 1 1 1 1 1 1 1 1 1 1 9 1 1 1 1 9 1 1 1 1 1 1 1 1 1 1 1 1 1
SSR5-103-4 1
1 0 0 1 0 1 1 0 0 0 1 0 0 0 0 0 0 0 0 0 0 1 0 0 0 0 0 0 0 0 0 0 0 0 9 0 0 0 0 9 0 0 0 1 0 0 0 0 0 0 0 0 1 0 0 0 0 0 0 0 1 1 0 0 0 0 9 0 0 0 0 1 0 0 1 0 0 9 0 0 1 0 1 0 0 0 1 0 1 0 0 0 1 0 1 0 9 0 0 1 1 0 0 0 1 0 9 0 0 0 0 9 9 0 1 0 0 0 0 9 0 0 0 0 0 0 9 0 0 0 1 0 0 9 0 0 0 0 0 0 9 1 0 0 1 1 1 0 0 0 9 0 0 0 0 0 0 1 1 0 9 1 0 0 1 1 0 1 0 0 1 0 9 1 1 1 1 1 1 1 0 9 0 1 1 1 1 0 1 1 1 1 0 1 1 1 1 1 1 1 1 1 0 1 1 1 1 1 1 1 1 1 1 1 1 1 1 1 1 1 1 1 0
SSR5-100-1 1
1 1 0 1 0 0 0 0 0 1 0 0 0 0 1 0 0 1 0 1 1 1 1 1 1 1 1 9 1 1 1 1 1 0 1 1 1 0 0 0 0 0 1 1 0 0 0 0 1 1 1 1 0 0 0 1 1 1 0 1 0 1 1 1 1 1 9 1 0 0 1 1 1 1 0 1 1 9 0 0 0 1 1 1 1 1 0 1 1 1 1 1 1 1 1 1 9 1 1 1 1 1 1 1 1 9 1 1 0 1 0 1 1 1 0 1 0 0 1 1 1 0 1 0 1 0 0 1 1 1 1 1 1 9 1 1 1 1 0 0 9 1 1 1 1 1 1 1 1 1 9 1 1 1 1 1 1 1 1 1 1 1 1 1 1 1 1 1 0 1 1 1 1 0 1 1 1 1 1 1 1 9 0 1 1 1 1 1 1 1 1 9 1 0 1 1 1 1 1 1 1 1 0 0 1 1 1 1 0 1 1 1 1 1 1 1 1 1 0 1 1 1 1
SSR5-100-2 1
1 1 0 1 0 0 0 0 0 1 1 0 0 1 1 0 1 1 0 1 1 1 1 1 1 1 1 9 1 1 1 1 1 0 1 1 1 0 0 0 0 0 1 1 0 1 0 0 1 1 1 0 0 0 0 1 1 1 0 1 0 1 1 1 1 1 9 1 0 1 1 1 1 1 0 1 1 9 0 0 0 1 1 1 1 1 1 1 1 1 1 1 1 1 1 1 9 1 1 1 1 1 1 1 1 9 1 1 0 1 0 1 1 1 0 1 0 0 1 1 1 0 1 0 1 0 0 1 1 1 1 1 1 9 1 1 1 1 0 0 9 1 1 1 1 1 1 1 1 1 9 1 1 1 1 1 1 1 1 1 1 1 1 1 1 1 1 1 0 1 1 1 1 0 1 1 1 1 1 1 1 9 0 1 1 1 1 1 1 1 1 9 1 0 1 1 1 1 1 1 1 1 0 0 1 1 1 1 0 1 1 1 1 1 1 1 1 1 0 1 1 1 1
SSR5-100-3 1
1 0 0 1 0 0 1 0 0 1 1 1 0 0 0 1 1 1 0 0 1 1 0 0 1 1 1 9 1 1 1 1 0 0 1 1 1 1 1 0 0 1 0 0 1 0 0 0 1 0 0 0 0 0 1 0 0 0 1 1 1 0 0 1 1 0 9 0 1 0 0 0 0 1 0 1 1 9 1 0 0 1 0 1 0 0 1 1 0 1 1 1 0 0 0 1 9 1 0 0 0 1 1 1 0 9 1 0 1 1 1 0 0 1 0 1 0 0 0 0 0 0 1 0 1 0 0 1 1 0 0 0 0 9 0 1 1 0 1 1 9 1 1 1 0 0 0 1 0 0 9 0 0 1 1 1 1 1 0 0 0 0 0 0 0 0 1 1 1 1 1 0 0 1 0 0 1 1 1 1 0 9 1 1 1 0 0 0 1 1 0 9 0 0 1 1 0 0 0 1 0 0 1 1 1 0 1 0 0 1 1 0 1 0 0 1 0 1 0 0 0 1 1
SSR5-22-1 1
1 1 0 1 9 1 1 1 9 0 0 1 9 9 1 9 1 1 0 1 0 0 1 1 1 1 1 9 1 1 0 1 9 1 1 0 1 1 1 1 1 1 1 1 1 9 1 1 1 1 1 1 0 1 1 0 1 1 1 0 0 0 1 0 1 1 9 1 1 0 1 1 1 0 1 0 1 9 1 1 1 0 1 0 0 0 0 1 1 0 0 1 1 0 1 1 9 1 1 0 1 1 0 0 9 1 0 1 1 1 1 1 1 1 0 0 1 1 0 1 1 1 1 1 0 1 1 1 1 1 0 9 1 9 0 1 1 0 1 1 9 1 0 0 0 1 9 1 1 9 9 1 1 1 1 0 0 0 1 1 0 1 1 1 1 0 1 1 1 1 1 1 1 1 0 9 1 1 1 1 0 0 1 1 1 1 1 9 0 0 1 0 1 0 0 1 1 0 0 1 0 1 1 1 0 1 0 0 1 1 1 0 1 1 1 1 1 1 0 1 1 1 0
SSR5-22-2 1
1 0 1 0 9 0 0 0 9 0 0 0 0 9 0 9 0 0 1 0 0 0 0 0 0 0 0 9 0 0 0 0 9 0 0 1 0 0 0 0 0 0 0 0 0 9 0 0 0 0 0 0 1 0 0 0 0 0 0 0 0 0 0 0 0 0 9 0 0 0 0 0 0 0 0 0 0 9 0 0 0 0 0 0 0 0 0 0 0 0 0 0 0 0 0 0 9 0 0 1 0 0 0 0 9 0 1 0 0 0 0 0 0 0 1 1 0 0 0 0 0 0 0 0 0 0 0 0 0 0 1 9 1 9 0 0 0 0 0 0 9 0 0 0 0 0 9 0 0 9 9 0 0 0 0 1 0 0 0 0 0 0 0 0 0 1 0 0 0 0 0 0 0 0 0 9 0 0 0 0 0 0 0 0 0 0 0 9 0 0 0 0 0 0 1 0 0 1 0 1 1 0 0 0 0 1 0 0 0 1 0 0 0 0 0 0 0 0 0 0 0 0 0
SSR10689 1
1 0 0 1 1 1 0 1 1 1 1 1 1 1 1 1 1 1 1 0 1 0 0 1 1 1 1 1 0 1 1 9 1 1 1 0 1 1 1 1 0 1 1 1 9 1 1 0 1 0 0 9 0 9 0 0 0 1 1 0 0 0 0 0 0 1 1 1 1 0 1 0 1 1 0 0 0 1 1 1 1 0 1 0 0 1 0 0 0 0 0 1 0 1 0 0 0 0 0 1 1 0 0 0 0 1 0 0 1 1 1 0 1 1 0 0 1 1 0 0 1 1 1 1 1 9 1 1 0 1 0 0 0 1 0 1 0 0 1 1 1 1 0 0 0 0 0 0 0 1 1 0 0 1 0 0 0 0 1 1 1 1 1 0 1 0 0 1 1 0 1 0 1 0 0 0 1 0 1 0 9 0 1 0 1 9 0 1 0 9 0 0 9 1 0 1 1 1 0 1 0 1 1 1 0 1 9 0 1 1 1 9 1 0 0 0 1 0 0 1 1 1 0
